# Supplementary material for: Incidental Findings in Computed Tomography Examination of the Head in Rabbits and Guinea Pigs
Source: Vet Sci. 2023 Aug 4;10(8):504. doi: 10.3390/vetsci10080504 (PMC10459266; doi:10.3390/vetsci10080504)
Supplement: Supplementary file 1 [file vetsci-10-00504-s001.zip]

Archive with 1 entries (1 files):
- vetsci-2503571-Supplementary Material.pdf
